# Supplementary material for: Evaluation of “international transfer-out” among foreign-born pulmonary tuberculosis patients in Japan – what are the implications for a cross-border patient referral system?
Source: BMC Public Health. 2018 Dec 7;18:1355. doi: 10.1186/s12889-018-6273-0 (PMC6286584; doi:10.1186/s12889-018-6273-0)
Supplement: Supplementary file 1 — Trend in the number and proportion of international transfer-out, 2011–2015. A table showing the number of domestic and international transfer out. (XLSX 11 kb) [file 12889_2018_6273_MOESM1_ESM.xlsx]

## Sheet: table 1
	domestic transfer	international transfer	transfer out total	foreign-born pTB total
2011	69	21	90	743
2012	55	82	137	823
2013	59	67	126	848
2014	76	83	159	860
2015	66	90	156	905
TOTAL	325	343	668	4179
