# Supplementary material for: Evaluation of “international transfer-out” among foreign-born pulmonary tuberculosis patients in Japan – what are the implications for a cross-border patient referral system?
Source: BMC Public Health. 2018 Dec 7;18:1355. doi: 10.1186/s12889-018-6273-0 (PMC6286584; doi:10.1186/s12889-018-6273-0)
Supplement: Supplementary file 2 — Timing of international transfer-out. A table showing the number of days between treatment initiation and de-registration from TB registry, of foreign-born patients who have transferred outside Japan, by sputum smear examination result. (XLSX 14 kb) [file 12889_2018_6273_MOESM2_ESM.xlsx]

## Sheet: Sheet9
	Smear positive	Smear negative	Sputum smear not done	Total
< 10 days	3	9	0	12
11 to 19	3	1	0	4
20 to 29	1	6	0	7
30 to 39	4	4	0	8
40 to 49	2	3	0	5
50 to 59	6	5	0	11
60 to 69	4	4	0	8
70 to 79	8	5	0	13
80 to 89	4	2	0	6
90 to 99	2	1	0	3
100 to 109	2	1	0	3
110 to 119	4	3	0	7
120 to 129	4	3	1	8
130 to 139	2	1	0	3
140 to 149	4	4	0	8
150 to 159	3	1	0	4
160 to 169	2	1	0	3
170 to 179	3	0	0	3
180 to 189	4	2	0	6
190 to 199	0	1	0	1
200 to 209	2	3	0	5
210 to 219	0	1	0	1
220 to 229	0	1	0	1
230 to 239	1	0	0	1
240 to 249	0	2	0	2
250 to 259	0	0	0	0
260 to 269	1	1	0	2
270 to 279	1	1	0	2
280 to 289	0	0	0	0
290 to 299	0	0	0	0
> 300 days	4	1	0	5
TOTAL	74	67	1	142
